# Supplementary material for: Impact of neoadjuvant treatment on rectal gastrointestinal stromal tumors
Source: PLoS One. 2022 Sep 9;17(9):e0270887. doi: 10.1371/journal.pone.0270887 (PMC9462767; doi:10.1371/journal.pone.0270887)
Supplement: S1 Data — (CSV) [file pone.0270887.s001.csv]

sex	age	organ	op	neoadjuvant	Diagnosis	risk	size1	mitosies	LN	CRM	margin	C-kit	CD34	Desmin	S-100	SMA	rupture	Recur
M	84	rectum	lapa attempted transanal endoscopic operation transanal excision	0	GIST	low	1	<1/50			0	1	1	0	0		0	0
F	75	rectum	transanal excision	0	GIST	high	3.2	0.9			0	1	1	0	1		1	0
F	55	rectum	uLAR with J pouch CAA	0	GIST	high	4.5	0.9	0/23	distal, lateral(+)	1	1	1			1	0	0
F	42	rectum	uLAR with J pouch CAA	0	GIST	low	2.8	1/50	0/22		0	1	1		0	0	1	0
M	62	rectum	uLAR c CAA	0	GIST	very low	1.6	0/50	0/1		0	1	1		0	0	0	0
M	60	rectum	uLAR c CAA, ICUD	1	GIST	high	8	10/50	0/3	CRM(+)	1	1	1		0	0	0	1
F	68	rectum	APR	0	GIST	high	3.7	58/50	0/6		0	1	1		0	0		0
M	57	rectum	uLAR c CAA	0	GIST	low	2.3	<2/50	0/10		0	1	1		1	1	0	0
F	51	rectum	Robot uLAR c CAA TAL, LSO d/u myoma	0	GIST	intermediate	6	<5/50	0/15		0	1	1				0	0
M	85	rectum	uLAR c CAA, primary repair of bladder wall cystostomy	1	GIST	intermediate	8	0/50	0/33		0	1	1		0	0	0	0
M	63	rectum	transrectal sono guided biopsy uLAR c CAA	1	GIST	necrosis	5	necrosis	0/9		0	1	1		0	0	0	0
M	58	rectum	lapa attempted uLAR c CAA	1	GIST		8	cellularity<5%	0/10		0	1	1		0	0	0	0
M	59	rectum	lapa LAR	0	GIST	moderate	7	<5/50		distal	1	1	1		1	1	0	1
F	44	rectum	Robot LAR	1	GIST	low	4.5	<2/50	0/13		0	1	1		0	0	0	0
M	46	rectum	transanal excision	0	GIST	very low	1	1/50			0	1	1		0	0	0	0
M	81	rectum	Robot uLAR c CAA	0	GIST	high	6	17/50	0/15		0	1					0	1
F	34	rectum	Robot LAR	0	GIST	intermediate	5.5	0/50	0/23		0	1	1	0	0		0	0
M	32	rectum	transanal endoscopic operation	1	GIST	low	2.8	0/10			0	1	1		0		0	0
M	32	rectum	Robot LAR	1	GIST	low	2.5	<1/50	0/7		0	1	1				0	0
M	54	rectum	Robot uLAR c CAA	1	GIST	very low	3	2/50	0/15		0	1	1	0	1		0	0
M	55	rectum	transanal excision	0	GIST	very low	1	not identified			0	1	1		0	0	0	0
M	56	rectum	lapa LAR	0	GIST	high	6	16/50	0/7		0	1	1	0	0		0	0
F	70	rectum	LAR	0	GIST	low	6.6	0/50	0/14		0	1	1		0	0	0	0
M	73	rectum	transanal excision	0	GIST	no risk	2	not identified			0	1	1		0	1	0	0
M	72	rectum	lapa resection of abdominal mass	0	GIST	high	7	25/50			0	1	1		0	0	1	0
F	81	rectum	PE	0	GIST	high	7				0						0	1
F	52	rectum	APR	1	GIST	high	5.7->1.8	>40/50	0/12		0	1	1	0	0		0	1
F	64	rectum	APR	0	GIST	high	6	60/50	0/10		0						0	0
F	57	rectum	uLAR c CAA	0	GIST	low	2.3	<2/50	0/10		0	1	1		1	1	0	0
F	44	rectum	Robot LAR	1	GIST	high	5.3->4.5	2/50	0/13		0	1	1		1	1	0	0
F	40	pelvic mass rectovaginal pouch	transvaginal excision laparoscopic excision lapa intraabdominal mass excision	0	GIST	high		15/50 15/50				1	1					1
F	55	pelvic mass	APR d/t rectal cancer excision	0	GIST	high	10	10/50	0/20			1	1	0	0	0		0
F	81	pelvic mass	Hartmann's op Pelvic mass excision + TAH with BSO, adhesiolysis	0	GIST		>8	5/50	0/28			1	1		0	0		1
